# Supplementary material for: Genetic isolation and morphological divergence mediated by high-energy rapids in two cichlid genera from the lower Congo rapids
Source: BMC Evol Biol. 2010 May 19;10:149. doi: 10.1186/1471-2148-10-149 (PMC2886069; doi:10.1186/1471-2148-10-149)
Supplement: Additional file 2 — S-2 Microsatellite loci and primers used in these analyses. [file 1471-2148-10-149-S2.XLS]

## Sheet: Sheet1
S-2 Markert, Schelly & Stiassny
Microsatellite primer sequences and GenBank reference information
Locus	Genbank ID	Primer 1	Primer 2	Amplifies
HchiSt06	AB305622	TGCAAACTAAAGGCCCAAGA	TGCTCATCTGAAAACCACAGA	Both species
UNH-231	AF036714	AGCCTATTAGTCAAAGCGT	ATTTCTGCAAAAGTTTTCC	L. tigripictilis
TmoM27	AJ407051.	AGGCAGGCAATTACCTTGATGTT	TACTAACTCTGAAAGAACCTGTGAT	L. tigripictilis
TmoM25	AJ407070	CTGCAGTGGCACATCAAGAATGAGCAGCGG	CAAGAACCTTTCAAGTCATTTTG	Both species
GM-120	BV005318.1	ATGAGCGGCATACTGATGG	GGAGCGAATTGAAAGAGAAGG	T. depressum
Abur246	EU564325.1	TAAATCCCCTTTGGGAAC	ATCGAATGCACGTTTCGAGT	L. tigripictilis
GM-175	BV005344	GCAAACTGACCAAATGACC	GGGGCTGTAAGTGTCTGTATG	Both species
UNH-874	G68202	AGTAAAATGGGCGAACGTGT	TGAAGCTGGGAGTTTCCTGT	L. tigripictilis
UNH-050	AF036714	GTCATCCCACTCACTAACAT	AGAACAAACACAGGAAACTAT	L. tigripictilis
UNH-162	G12314	CAGACACAGCAGAGGAT	ACGCGTGTGTGTTTGTGAA	T. depressum
GM-105	BV005310	GCAGAGACACCAGCACCAG	TTATAGGAGGCGTTCCAGAGC	T. depressum
GM-104	BV005309	GAACCCAGCGATGTCCC	ACTAACCCCTGCTCTGTGCTT	T. depressum
GM-120	BV005318	ATGAGCGGCATACTGATGG	GGAGCGAATTGAAAGAGAAGG	L. tigripictilis
GM-125	BV005321	ACTCCACCCTCACCTACTAA	AGGGACTTTATGTTTCTCCTT	T. depressum
GM-155	BV005335	CCCACTCATATAAACACAGCA	CGACTGACATTTCCACACTC	L. tigripictilis
UNH-855	G68191.1	ACTCCCGCTGTTGCTGTTAG	GAGGGGAGCCTACAACGTAA	T. depressum
UNH-162	G12314	CAGACACAGCAGAGGAT	TGATAAGTAATTCATCTGTTTG	T. depressum
